# Supplementary material for: Wildlife Responses to Drone Noise: A Preliminary Approach for Quantifying Disturbance During Single‐ and Dual‐Drone Flights
Source: Ecol Evol. 2026 May 13;16(5):e73643. doi: 10.1002/ece3.73643 (PMC13171223; doi:10.1002/ece3.73643)
Supplement: Supplementary file 1 — Data S1: ece373643‐sup‐0001‐DataS1. [file ECE3-16-e73643-s001.csv]

Flight_no	Experimental_configuration	Drone_model	Species_observed	Group_size_zebras	Other_species	Behavior_before_drone	Behavior_during_drone	Behavioral_response_score
1	30 m direct approach; hovering up to 60 s	Mavic 3T	Zebras & Giraffes	9	Giraffes (2)	Zebras grazing in small subgroups (2-3 individuals); giraffes slowly walking	Zebras showed sustained directional movement and relocated at a walking pace; increased spacing between individuals	3
2	45 m direct approach; hovering up to 60 s	Mavic 3T	Zebras & Giraffes	7	Giraffes (2)	Zebras mixed activity (grazing and standing calmly); one giraffe feeding another moving towards vegetation	Zebras exhibited brief head lifts and mild alertness then resumed grazing; giraffes unaffected	1
3	60 m direct approach; hovering up to 60 s	Mavic 3T	Zebras only	8	None	Zebras resting or standing relaxed in small groups	Minimal response; continued resting and standing	0
4	75 m direct approach; hovering up to 60 s	Mavic 3T	Zebras & Thomson's gazelles	10 adults + 1 calf	Thomson's gazelles (12)	Both species actively grazing	Gazelles displayed immediate vigilance causing mild alertness among zebras; mother zebra moved calf away	1
5	30 m direct approach; hovering up to 60 s	Mavic 3Pro	Zebras only	21	None	Mixed behaviors: grazing (11), slowly walking away (8), lying down (1), alert posture (2)	Zebras monitored drone with head-turns; resumed activity after hover	2
6	45 m direct approach; hovering up to 60 s	Mavic 3Pro	Zebras only	10	None	Combination of grazing and relaxed standing	Observant; occasional head-lifting; no prolonged disturbance	1
7	60 m direct approach; hovering up to 60 s	Mavic 3Pro	Zebras only	18	None	Engaged in routine grazing behavior	Zebras exhibited sustained vigilance with intermittent head-raising and minor repositioning without coordinated retreat; giraffes unaffected	2
8	75 m direct approach; hovering up to 60 s	Mavic 3Pro	Zebras only	14	None	Diverse behaviors: grazing, standing, lying down	Minimal response; normal behavior continued	0
9	Dual drones: 3Pro at 30 m direct; 3T at 20 m arc approach; hovering up to 60 s	Mavic 3T, Mavic 3Pro	Zebras only	9	None	Zebras slowly moving together pre-exposure	Panic in one triggered herd-wide running; significant disturbance	5
10	Dual drones: 3Pro at 40 m direct; 3T at 30 m arc approach; hovering up to 60 s	Mavic 3T, Mavic 3Pro	Zebras only	16	None	Grazing and slowly walking in two loose groups	Defensive clustering, some rapid dispersal, frequent head-turning; maternal vigilance noted	4
11	Dual drones: 3Pro at 50 m direct; 3T at 40 m arc approach; hovering up to 60 s	Mavic 3T, Mavic 3Pro	Zebras & Thomson's gazelles	11	Thomson's gazelles (28)	Actively grazing and slowly moving	Gazelles fled causing zebra panic; brief relocation then resumed grazing	4
12	Dual drones: 3Pro at 60 m direct; 3T at 50 m arc approach; hovering up to 60 s	Mavic 3T, Mavic 3Pro	Zebras only	32	None	Primarily grazing; few interacting or standing calmly	One zebra panicked, triggered herd response and dispersal; others formed tight groups or relocated	4
13	Dual drones: 3Pro at 70 m direct; 3T at 60 m arc approach; hovering up to 60 s	Mavic 3T, Mavic 3Pro	Zebras & Giraffes	17	Giraffes (7)	Two giraffes initially cautious, intermittently walking and pausing while observing drone; zebras loosely grouped	Giraffes moved toward zebras; zebras clustered defensively, then moved away calmly	3
